# Supplementary material for: Local economies and household spacing in early chiefdom communities
Source: PLoS One. 2021 May 27;16(5):e0252532. doi: 10.1371/journal.pone.0252532 (PMC8158874; doi:10.1371/journal.pone.0252532)
Supplement: S1 Table — The artifact data that were the input for the multidimensional scaling analyses are provided in a single spreadsheet file with six worksheets, one for each site. These worksheets contain the ratios and proportions that were the variables for each household unit. The values of the ratios and proportions were derived transparently from the tables of counts previously published by the various authors, with one exception. For Jenné-Jeno, the combining of stratigraphic units into household units was a complicated consolidation of the published tables of counts, so the consolidated counts also appear for Jenné-Jeno on a seventh worksheet in the file. (XLS) [file pone.0252532.s001.xls]

## Sheet: Fábrica San José
household unit	flaked stone	obsidian	shell	mica	polishing	ochre	disks	needles	awls	gouges	salt
LG01	0.110407	0.147541	0.0244344	0.0081448	0	0	0.000904977	0.00180995	0	0	0.000904977
LG02	0.0878553	0.0294118	0	0	0	0	0	0	0.00258398	0	0
LG03	0.163636	0.0925926	0	0	0	0	0	0	0	0	0
LG04	0.131944	0.0526316	0	0	0	0	0	0	0.00694444	0	0.0277778
LG05	0.15873	0.13	0	0	0	0	0	0	0.0015873	0	0
LG06	0.10381	0.229358	0.00190476	0.0104762	0.000952381	0	0.00190476	0	0	0	0.00190476
LG07	0.204054	0.251656	0.0148649	0	0.00135135	0.00405405	0.0027027	0	0	0.00135135	0.00135135
LG08	0.0453074	0	0	0	0	0	0	0	0	0	0
LG09	0.0881356	0.0769231	0.00338983	0	0	0	0.00169492	0	0.00169492	0.00338983	0.00169492
LG11	0.109589	0	0	0	0	0	0	0	0	0	0

## Sheet: B97
stratigraphic test	reworked	grooved	disks	notched	wasters	lithic	chert	utilized	cores	flakes	blades	reused	primary	manos	mortars	axes	polishing
T46	0.00454103	0.0010812	0.00378419	0.000324359	0.0103795	0.0467078	0.920746	0.338785	0.0185185	0.268519	0.00694444	0.0162037	1.71468e-05	0.00231481	0	0	0
T47	0.00880503	0.0081761	0	0	0.000628931	0.0106918	1	0.5	0.0588235	0.352941	0	0	0	0.0588235	0.0588235	0.0588235	0
T49	0.0117647	0.0117647	0	0	0	0.0588235	0.933333	0.266667	0	0.133333	0	0.133333	0	0	0	0	0
T51	0.00446571	0.00223285	0.0015949	0.000956938	0	0.0427432	0.834586	0.265152	0.0223881	0.171642	0	0.0149254	0.000497512	0.00746269	0	0	0
T53	0.00482218	0.00361664	0.00120555	0	0	0.0433996	0.8	0.328571	0	0.166667	0	0.0138889	0.000992063	0	0	0	0.0138889
T54	0.00501253	0.00501253	0	0	0	0.130326	0.923077	0.403846	0.0384615	0.307692	0	0	0	0	0	0	0
T55	0.0228311	0	0.00913242	0	0.0136986	0.253425	0.918919	0.3	0.00900901	0.252252	0	0.00900901	0	0	0	0	0
T56/61	0.00565149	0.00125589	0.00251177	0	0.00251177	0.0832025	0.905303	0.289575	0.00754717	0.196226	0	0.0301887	5.98982e-05	0	0	0.00377358	0
T57	0.00176622	0.000963391	0.000481696	0	0.000481696	0.0244059	0.885906	0.37415	0.0657895	0.210526	0	0.0263158	0.000526316	0	0	0.00657895	0
T58	0.00189036	0.00126024	0.00063012	0	0	0.0812854	0.922481	0.289062	0.0310078	0.155039	0	0.0542636	0.000469814	0	0	0	0
T59	0.00358423	0.00226372	0.00132051	0	0	0.0132051	0.882353	0.323529	0.0714286	0.185714	0	0.0142857	0	0	0	0.0285714	0
T60	0.00370828	0.00123609	0.00123609	0.00123609	0	0.0346106	0.962963	0.37037	0	0.285714	0	0.0357143	0	0	0	0	0.0357143
T62	0	0	0	0	0	0.206897	1	0.583333	0	0.5	0	0.0833333	0	0	0	0	0
T63	0.019996	0.00219956	0.00419916	0.00019996	0.0133973	0.00979804	0.934783	0.295455	0.0204082	0.22449	0	0	0.00156986	0.0204082	0	0	0
T64	0.0071066	0	0.00101523	0	0.00609137	0.0182741	1	0.411765	0.0555556	0.277778	0	0	0.00793651	0	0	0	0
T65	0.00350789	0.00225507	0.000501128	0	0.000751691	0.0553746	0.977169	0.251101	0.00452489	0.208145	0	0.0135747	0.000256126	0	0.00452489	0.00452489	0
T66	0.00455433	0.00130124	0.000325309	0.000650618	0.00292778	0.0383865	0.888889	0.286957	0.00847458	0.228814	0	0.00847458	0.000282486	0.00847458	0	0	0
T68	0.00947867	0.00189573	0	0.000947867	0.00663507	0.123223	0.853846	0.261538	0	0.192308	0.00769231	0	0.0002849	0	0	0	0
T69	0.00167785	0	0	0	0.0033557	0.0285235	0.8125	0.290323	0	0.205882	0	0.0294118	0	0	0	0.0294118	0
T70	0.010647	0.000819001	0.00573301	0.002457	0.001638	0.022932	0.785714	0.285714	0	0.214286	0	0	0	0	0	0	0
T71	0.0217606	0.00296736	0	0	0.0187933	0.0217606	0.421053	0.315789	0	0	0	0	0.0454545	0	0	0	0
T72	0	0	0	0	0	0.0625	1	0.333333	0.111111	0.111111	0	0	0.037037	0	0	0	0
T73	0.00248447	0.00186335	0.000207039	0	0.000414079	0.0057971	0.769231	0.24	0	0.178571	0	0	0	0	0	0	0

## Sheet: Mesitas
household unit	flaked stone	obsidian	chert	slate	basalt	cores	flakes	scrapers	debitage	manos	spheres	polishing	adzes	axes	chisels	ground stone	quartz	notched	cylinders	wasters
H01	0.47331	0.112782	0.233083	0.240602	0.413534	0.0225564	0.278195	0.293233	0.406015	0	0	0	0	0	0	0	0	0	0	0.00355872
H02	0.276094	0.0609756	0.146341	0.292683	0.5	0.0121951	0.231707	0.268293	0.487805	0.003367	0	0	0	0.003367	0	0	0	0	0	0
H03	0.180812	0.0918367	0.102041	0.295918	0.510204	0.0204082	0.306122	0.255102	0.418367	0	0.00184502	0.00369004	0	0	0	0	0.00184502	0	0	0
H04	0.167076	0.102941	0.338235	0.0441176	0.514706	0.132353	0.176471	0.191176	0.5	0	0	0	0	0.002457	0	0.002457	0	0	0	0
H05	0.523077	0.0294118	0.411765	0.235294	0.323529	0	0.0882353	0.0588235	0.852941	0	0	0.0153846	0	0	0	0	0	0	0	0
H06	0.237288	0.0714286	0.214286	0.214286	0.5	0.0714286	0.0714286	0.0714286	0.785714	0	0	0	0	0	0	0	0	0	0	0
H07	0.0925926	0	0.2	0	0.8	0	0.2	0	0.8	0	0	0	0	0	0	0	0	0	0	0
H08	0.318538	0.0327869	0.42623	0.0327869	0.508197	0.0327869	0.172131	0.368852	0.42623	0	0	0	0	0	0	0.0130548	0	0	0	0
H09	0.20614	0.0212766	0.574468	0.0425532	0.361702	0.0638298	0.0851064	0.340426	0.510638	0	0	0	0	0	0	0	0	0	0	0
H10	0.166667	0.1	0.1	0.2	0.6	0	0.2	0.5	0.3	0	0	0	0	0	0	0	0	0	0	0
H11	0.495495	0.0363636	0.218182	0	0.745455	0.0181818	0.109091	0.290909	0.581818	0.00900901	0	0	0	0	0	0	0	0	0	0
H12	0.735632	0.0572917	0.390625	0.0625	0.489583	0.03125	0.140625	0.322917	0.505208	0.00383142	0	0.00383142	0	0	0	0	0	0	0	0
H13	1.11842	0.0941176	0.352941	0.00588235	0.547059	0.0176471	0.147059	0.282353	0.552941	0.00657895	0	0.00657895	0	0	0	0.0131579	0	0	0	0
H14	0.349754	0.0422535	0.450704	0.0704225	0.43662	0.112676	0.0704225	0.323944	0.492958	0	0	0	0	0	0	0	0	0	0	0
H15	0.0731707	0	0.833333	0	0.166667	0	0	0	1	0	0	0	0	0	0	0	0	0	0	0
H16	0.189873	0	0.333333	0	0.666667	0.0666667	0	0.533333	0.4	0	0	0	0	0	0	0	0	0	0	0
H17	0.270833	0.0769231	0.538462	0	0.384615	0.153846	0.0769231	0.461538	0.307692	0	0	0	0	0	0	0	0	0	0	0
H19	0.75	0.1	0.1	0	0.8	0.0333333	0.0666667	0.0666667	0.833333	0	0	0	0	0	0	0	0	0	0	0
H20	0.673367	0.0149254	0.410448	0.00746269	0.567164	0.0223881	0.201493	0.216418	0.559701	0	0	0.00502513	0	0.00502513	0	0.0100503	0	0	0	0
H21	0.320225	0.0526316	0.368421	0.0350877	0.54386	0.0175439	0.122807	0.245614	0.614035	0	0	0.00561798	0.00561798	0	0	0	0	0	0	0
H22	0.733333	0.0545455	0.436364	0	0.509091	0.0727273	0.218182	0.254545	0.454545	0	0	0.0133333	0	0	0	0	0	0	0	0
H23	0.236311	0.0121951	0.560976	0.0243902	0.402439	0.0243902	0.170732	0.207317	0.597561	0	0	0.00288184	0	0	0	0	0	0	0	0.00288184
H24	0.222222	0.142857	0.0714286	0	0.785714	0.0714286	0	0.5	0.428571	0	0	0	0	0	0	0	0	0	0	0
H25	0.138614	0.0714286	0.357143	0	0.571429	0	0.428571	0.285714	0.285714	0	0	0	0	0	0	0	0	0	0	0
H26	0.0786517	0.285714	0.428571	0	0.285714	0	0	0.714286	0.285714	0	0	0	0	0	0	0	0	0	0	0
H27	0.0564784	0	0.647059	0.0588235	0.294118	0.0588235	0.235294	0.235294	0.470588	0	0	0	0	0.00332226	0	0	0	0	0	0
H28	0.108696	0.0666667	0.2	0.0666667	0.666667	0.0666667	0.1	0.366667	0.466667	0	0	0	0.00362319	0	0	0	0	0	0	0
H29	0.0920398	0.0540541	0.297297	0.0540541	0.594595	0.027027	0.189189	0.432432	0.351351	0	0	0.00248756	0	0	0	0	0	0	0	0
H30	0.365462	0.0989011	0.307692	0	0.593407	0.021978	0.164835	0.505495	0.307692	0	0	0	0	0	0	0	0	0	0	0
H31	0.720588	0.0612245	0.0816327	0	0.857143	0.122449	0.0816327	0.22449	0.571429	0	0	0	0	0.0147059	0	0	0	0	0	0
H32	0.282353	0.0833333	0.333333	0.0416667	0.541667	0	0	0.416667	0.583333	0	0	0	0	0	0	0	0	0	0	0
H33	0.100806	0.12	0.36	0	0.52	0.12	0.2	0.32	0.36	0	0	0.00403226	0	0	0	0	0	0	0	0
H34	0.132353	0.0555556	0.388889	0	0.555556	0.166667	0.333333	0.166667	0.333333	0.00735294	0	0	0	0	0	0	0	0	0	0
H35	0.303571	0.117647	0.205882	0	0.676471	0.0294118	0.161765	0.147059	0.661765	0.00446429	0	0	0	0	0	0	0	0	0	0
H36	0.20765	0.0350877	0.359649	0.0263158	0.578947	0.0438596	0.166667	0.307018	0.482456	0	0	0.00182149	0	0	0	0.00182149	0	0	0	0
H37	0.179577	0.228758	0.156863	0.0588235	0.555556	0.0196078	0.104575	0.320261	0.555556	0.00117371	0	0.00821596	0	0.00117371	0	0	0	0	0	0
H38	0.282609	0.128205	0.230769	0.0833333	0.557692	0.0128205	0.0833333	0.288462	0.615385	0	0	0.00181159	0	0.00181159	0	0	0	0	0	0
H39	0.310606	0.20122	0.323171	0.054878	0.420732	0.0487805	0.115854	0.390244	0.445122	0	0.00189394	0.00189394	0	0	0	0	0	0	0	0
H40	0.224299	0.0625	0.270833	0.0416667	0.625	0.125	0.0416667	0.229167	0.604167	0.0046729	0	0	0	0	0	0	0	0	0	0
H41	0.188082	0.049505	0.29703	0.039604	0.613861	0.029703	0.0792079	0.336634	0.554455	0.0018622	0	0.0018622	0	0	0	0	0	0	0	0
H42	0.425076	0.0215827	0.266187	0.0359712	0.676259	0.0359712	0.266187	0.359712	0.338129	0	0	0.0030581	0	0	0	0	0	0	0	0
H43	0.454545	0.0666667	0.244444	0.0666667	0.622222	0.0666667	0.133333	0.333333	0.466667	0	0	0	0	0	0	0	0.010101	0	0	0
H44	0.441176	0.0190476	0.304762	0.0761905	0.6	0.0571429	0.314286	0.314286	0.314286	0	0	0.00840336	0	0.00420168	0	0.00420168	0	0	0	0.00420168
H45	0.568627	0	0.218391	0.0114943	0.770115	0	0.321839	0.287356	0.390805	0.00653595	0	0	0	0	0	0	0	0	0	0
H46	0.379747	0.0722222	0.233333	0.05	0.644444	0.00555556	0.1	0.333333	0.561111	0	0	0.0021097	0	0.0021097	0	0.0021097	0	0	0	0
H47	0.2	0.0609756	0.256098	0.0731707	0.609756	0.0243902	0.109756	0.231707	0.634146	0	0	0	0	0	0	0	0	0	0	0
H48	0.340426	0.0625	0.125	0.05	0.7625	0.025	0.175	0.25	0.55	0	0	0.00425532	0	0	0	0	0	0	0	0
H49	0.186047	0.0208333	0.333333	0.0208333	0.625	0.0208333	0.145833	0.354167	0.479167	0	0	0	0	0	0	0	0	0	0	0
H50	0.615385	0.0271739	0.244565	0.048913	0.679348	0.048913	0.228261	0.23913	0.483696	0	0	0.0133779	0	0	0	0	0	0.00334448	0	0
H51	0.443609	0.0677966	0.220339	0.0423729	0.669492	0.0254237	0.305085	0.169492	0.5	0.0075188	0	0	0	0	0	0	0	0	0	0
H52	0.290123	0.0851064	0.191489	0	0.723404	0.0638298	0.106383	0.446809	0.382979	0	0	0.00617284	0	0	0	0	0.00617284	0	0	0
H53	0.302721	0.0561798	0.146067	0.0449438	0.752809	0.0561798	0.191011	0.247191	0.505618	0	0	0	0	0	0	0	0	0	0	0
H54	1.14634	0.0212766	0.170213	0.0425532	0.765957	0.0638298	0.255319	0.276596	0.404255	0	0	0.0121951	0	0.0121951	0	0	0	0	0	0
H55	0.320487	0.0443038	0.151899	0.0632911	0.740506	0.0316456	0.132911	0.202532	0.632911	0.0020284	0	0.0040568	0	0	0	0.0020284	0	0	0	0.0020284
H56	0.492308	0.0520833	0.114583	0.0416667	0.791667	0.0625	0.0416667	0.125	0.770833	0	0.00512821	0	0	0.00512821	0	0	0	0	0	0
H57	0.364444	0.115854	0.189024	0.0304878	0.664634	0.0365854	0.164634	0.243902	0.554878	0.00222222	0	0.00444444	0	0	0.00222222	0	0	0.00222222	0	0.00888889
H58	0.172566	0.0128205	0.320513	0.128205	0.538462	0.115385	0.102564	0.294872	0.487179	0	0	0.00663717	0	0	0	0	0	0	0	0
H59	0.812698	0.0585938	0.160156	0.0195312	0.761719	0.015625	0.246094	0.21875	0.519531	0	0	0.0031746	0	0	0	0	0	0.00634921	0	0
H60	0.579399	0.237037	0.103704	0.0518519	0.607407	0.0222222	0.296296	0.222222	0.459259	0.0171674	0	0.00858369	0	0.00858369	0	0	0.00429185	0	0	0
H61	0.471111	0.150943	0.207547	0.0377358	0.603774	0.0566038	0.179245	0.198113	0.566038	0	0	0.00888889	0.00444444	0	0	0.00444444	0	0.00444444	0	0
H62	0.152108	0.168317	0.207921	0.019802	0.60396	0.039604	0.118812	0.227723	0.613861	0.00301205	0.00150602	0.00753012	0.00150602	0	0	0	0	0.00301205	0	0
H63	0.253456	0.0363636	0.0363636	0.0181818	0.909091	0.0545455	0.0545455	0.309091	0.581818	0	0	0.00460829	0	0	0	0	0	0	0	0.00460829
H64	0.348601	0.0583942	0.19708	0.080292	0.664234	0.00729927	0.153285	0.19708	0.642336	0	0	0	0	0	0	0	0	0	0	0
H65	0.233068	0.0854701	0.111111	0.0854701	0.717949	0.025641	0.111111	0.17094	0.692308	0	0	0	0	0	0	0.00199203	0	0.00199203	0	0
H66	0.307229	0.12549	0.203922	0.0392157	0.631373	0.027451	0.145098	0.25098	0.576471	0.00361446	0	0.00240964	0	0.00120482	0	0	0	0	0	0
H67	0.206508	0.115152	0.163636	0.0181818	0.70303	0.0121212	0.230303	0.175758	0.581818	0.00125156	0	0.00125156	0	0	0	0.00125156	0	0	0	0
H68	0.196906	0.1	0.321429	0.0142857	0.564286	0.00714286	0.1	0.15	0.742857	0	0	0.00421941	0	0	0	0.00140647	0	0	0.00140647	0.00140647
H69	0.259259	0.0571429	0.314286	0.0714286	0.557143	0.0428571	0.4	0.142857	0.414286	0	0.0037037	0.0037037	0	0	0	0.0037037	0	0	0	0.0037037
H70	0.542125	0.0405405	0.351351	0.0135135	0.594595	0.0675676	0.128378	0.195946	0.608108	0	0	0.003663	0	0.003663	0.003663	0	0	0	0	0.003663
H71	0.127273	0	0.285714	0	0.714286	0.0857143	0.514286	0.2	0.2	0	0	0.00727273	0	0	0	0	0	0.00363636	0	0.00727273
H72	0.125298	0.0285714	0.32381	0.047619	0.6	0.047619	0.180952	0.180952	0.590476	0	0	0.00357995	0	0	0	0.00119332	0	0	0	0
H73	0.317073	0.0769231	0.461538	0.0512821	0.410256	0.025641	0.153846	0.282051	0.538462	0	0	0	0	0	0	0	0	0	0	0
H74	0.483871	0.0666667	0.355556	0.0888889	0.488889	0.0888889	0.133333	0.177778	0.6	0	0	0	0	0	0	0.0107527	0.0107527	0	0	0.0107527
H75	0.622517	0.0425532	0.0744681	0	0.882979	0.0425532	0.361702	0.0851064	0.510638	0	0	0	0	0	0	0.013245	0	0	0	0
H76	0.625	0.0615385	0.107692	0.0153846	0.815385	0.0153846	0.476923	0.0923077	0.415385	0	0	0.0192308	0	0	0	0.00961538	0	0.0192308	0	0

## Sheet: Upper Daling
household unit	tools	ground stone	abraders	awls	axes	blades	retouched	unifacial	chopping	blade cores	flake cores	projectile points	blanks	acute	obtuse	complete	broken	shatter	debitage
001	0.9999	0	0	0	0	0	0	0	0	0.9999	0	0	0	0	0	0.555556	0.148148	0.185185	2.83704
002	0.666644	0	0	0	0	0	0	0.666644	0	0	0	0	0	0.666644	0	0.535714	0.142857	0.142857	4.75714
003	0	0	0	0	0	0	0	0	0	0	0	0	0	0	0	0.6875	0	0.25	5.3875
004	0.499996	0	0	0	0	0	0.0833326	0.333331	0	0.0833326	0.0833326	0	0	0	0.166665	0.539474	0.0657895	0.236842	5.36974
005	0.499975	0	0	0	0	0	0	0	0	0	0	0	0.99995	0	0	0.75	0.0625	0.09375	5.0875
006	0	0	0	0	0	0	0	0	0	0	0.333322	0.666644	0	0	0	0.625	0.09375	0.25	8.37188
007	0.599988	0	0	0	0	0	0	0.399992	0	0.199996	0	0.399992	0	0	0.199996	0.5	0.0606061	0.30303	5.02273
008	0.642853	0.0714281	0	0	0.0714281	0.285712	0.0714281	0.214284	0	0	0.142856	0.142856	0	0.214284	0.35714	0.5	0.0543478	0.326087	4.08837
009	0.599997	0.0499998	0.0499998	0	0	0.599997	0	0.299999	0	0	0	0	0	0.349998	0.299999	0.510638	0.0425532	0.340426	2.71702
010	0.555555	0.0555555	0	0	0.0416666	0.499999	0.0277777	0.166666	0.0277777	0.0138889	0.0555555	0	0.0416666	0.361111	0.194444	0.45679	0.108025	0.262346	4.85
011	0.416665	0.083333	0.0416665	0	0	0.166666	0	0.124999	0.0416665	0	0.166666	0.083333	0	0.166666	0.124999	0.395833	0.0416667	0.375	5.53229
012	0.666656	0	0	0	0	0	0.333328	0.166664	0	0	0.166664	0	0.333328	0.166664	0.166664	0.344828	0.0413793	0.351724	2.05724
013	0.749991	0	0	0	0	0.249997	0.124998	0	0	0.124998	0.124998	0.249997	0	0.249997	0	0.325	0.0875	0.4125	2.26625
014	0.499988	0	0	0	0	0.999975	0	0	0	0	0	0	0	0.499988	0.499988	0.3125	0.1375	0.3375	4.83375
015	0.499975	0	0	0	0	0	0	0.499975	0	0	0.499975	0	0	0	0	0.5	0	0.5	11.9333
016	0	0	0	0	0	0	0.199996	0	0	0	0.199996	0	0	0	0.599988	0.430556	0.0277778	0.305556	8.5375
017	0.33333	0	0	0	0	0.44444	0	0.22222	0	0	0.33333	0	0	0.44444	0	0.380952	0.0714286	0.357143	5.55476
018	0.499988	0.249994	0	0	0.249994	0	0	0	0	0	0.499988	0	0	0	0	0.166667	0.233333	0.466667	3.61
019	0	0	0	0	0	0	0	0	0	0	0.333322	0	0	0	0.333322	0.612903	0.0645161	0.322581	9.45806
020	0.777769	0	0	0	0	0	0	0.44444	0	0	0.22222	0	0	0	0.44444	0.617647	0.0588235	0.176471	7.53529
021	0.249994	0	0	0	0	0	0	0.249994	0	0	0.749981	0	0	0	0.249994	0.407407	0.185185	0.333333	5.51481
022	0.249994	0	0	0	0	0.499988	0.249994	0	0	0	0	0	0	0.249994	0.249994	0.423077	0.0769231	0.307692	6.50385
023	0.9999	0	0	0	0	0	0	0	0	0	0	0	0	0	0.9999	0.431373	0.0980392	0.333333	7.45098
101	0.469387	0.0612244	0.0204081	0.0408162	0.0204081	0.285714	0.0612244	0.224489	0	0	0.142857	0.0816325	0.0204081	0.224489	0.183673	0.635945	0.0829493	0.200461	5.12168
102	0.166664	0	0	0	0	0.333328	0	0.333328	0	0	0.166664	0	0	0.166664	0.166664	0.648148	0.037037	0.287037	9.97407
103	0.57142	0	0	0	0	0.28571	0.142855	0.428565	0	0	0.142855	0	0	0	0.714276	0.587302	0.0634921	0.285714	6.48254
104	0.666656	0	0	0	0	0.333328	0	0.499992	0	0	0.166664	0	0	0.166664	0.166664	0.5625	0.0416667	0.291667	8.5875
105	0.230767	0	0	0	0	0.30769	0	0.384612	0	0	0.153845	0	0	0.230767	0.30769	0.630769	0.0307692	0.230769	8.98923
106	0.57142	0	0	0	0	0.57142	0.142855	0.142855	0	0	0	0	0	0.57142	0.28571	0.512195	0.0731707	0.317073	4.79878
107	0.99995	0	0	0	0	0	0.499975	0	0	0	0	0	0	0	0.99995	0.6	0.0571429	0.228571	2.13429
108	0.349998	0	0	0.0499998	0	0.199999	0.149999	0.149999	0.0499998	0	0.249999	0	0.0999995	0.149999	0.149999	0.694805	0.038961	0.168831	8.69221
109	0.409089	0.0454543	0	0	0	0.0909087	0.136363	0.272726	0	0	0.136363	0	0.0909087	0.0909087	0.136363	0.706827	0.0522088	0.168675	6.33695
110	0.611108	0	0	0	0	0.444442	0.11111	0.11111	0	0	0.166666	0.11111	0	0.388887	0.11111	0.584507	0.0774648	0.232394	3.86831
111	0.399997	0	0	0	0	0.53333	0	0.133332	0	0	0.0666662	0	0.0666662	0.199999	0.399997	0.601504	0.0977444	0.210526	5.23083
112	0.580643	0	0	0	0	0.516127	0.0645159	0.129032	0	0.032258	0.225806	0	0	0.290322	0.258064	0.634615	0.0512821	0.224359	7.49167
113	0.473682	0.0526313	0	0.105263	0	0.315788	0.210525	0	0	0	0.210525	0	0.0526313	0.315788	0.157894	0.576923	0.115385	0.201923	7.09038
114	0.44444	0	0	0	0	0.22222	0	0.33333	0	0	0.22222	0	0	0.44444	0.11111	0.565217	0.0326087	0.26087	7.25326
115	0.499997	0	0	0	0	0.499997	0.0624996	0.249998	0	0	0.124999	0	0	0.562496	0.0624996	0.602484	0.0807453	0.192547	6.42857
116	0.387096	0.032258	0	0.0645159	0.032258	0.32258	0	0.193548	0.032258	0	0.0967739	0	0	0.32258	0.129032	0.60443	0.0664557	0.256329	7.19684
117	0.454541	0	0	0	0	0	0.181817	0.363633	0	0	0.181817	0	0	0.0909083	0.636358	0.712329	0.0273973	0.205479	7.99726
201	0.799984	0	0	0	0	0	0.399992	0	0	0.399992	0.199996	0	0	0.399992	0	0.52459	0.0819672	0.311475	7.06885
202	0.249994	0	0	0	0	0	0	0.499988	0	0	0	0	0	0	0.749981	1	0	0	11.1
203	0.599996	0	0	0	0	0.266665	0.0666662	0	0	0.0666662	0.266665	0	0	0.333331	0.133332	0.44382	0.0674157	0.348315	4.29382
204	0.44444	0.11111	0	0	0.11111	0.888879	0	0	0	0	0	0	0	0.555549	0.11111	0.518519	0.0925926	0.203704	2.5537
205	0.9999	0	0	0	0	0	0	0	0	0	0	0	0	0	0.9999	0.5	0.121212	0.19697	1.93788
206	0.799984	0	0	0	0	0	0	0	0	0.199996	0.199996	0.399992	0.199996	0	0	0.5	0.0714286	0.314286	2.44571
207	0.777773	0.0555552	0	0	0	0.222221	0.11111	0.333331	0	0	0	0	0	0.333331	0.388887	0.544776	0.0597015	0.246269	2.31642
208	0.571426	0.0952376	0	0	0.0476188	0.190475	0	0.190475	0	0.0476188	0.0952376	0.0952376	0.0476188	0.333332	0.238094	0.482143	0.0857143	0.289286	3.71214
209	0.599988	0	0	0	0	0	0	0.399992	0	0	0.399992	0	0.199996	0.199996	0	0.5	0.109756	0.231707	1.78659
210	0.749991	0	0	0	0	0	0.249997	0.499994	0	0	0	0	0.249997	0.249997	0.249997	0.445378	0.10084	0.235294	3.27227

## Sheet: Çatalhöyük
household unit	quern	debitage	handstones	palettes	axes	hammerstones	abraders	pigment	polishers	preforms	miscellaneous worked	abrading	abrader-knives	sanders	complete	roughouts	sanding slabs	figurine	balls	pestles	grooved	straighteners	choppers	cores	worktable	vessels	polishing slabs	hoes	maceheads	weight	other perforated	bowls	platters
1	0.55	0.1875	0.05	0.0125	0.05	0	0.0125	0.05	0	0.0125	0	0	0	0.025	0	0.0125	0.025	0	0	0	0	0	0	0	0	0	0	0	0	0	0	0	0.0125
2	0.454545	0.272727	0.0606061	0	0.0606061	0.030303	0	0.030303	0.0606061	0.030303	0	0	0	0	0	0	0	0	0	0	0	0	0	0	0	0	0	0	0	0	0	0	0
3	0.476471	0.2	0.0411765	0.0176471	0.0117647	0.0647059	0.0117647	0.0117647	0.0411765	0.00588235	0.0647059	0.00588235	0.0235294	0.0117647	0	0	0	0	0	0	0	0	0	0.00588235	0	0.00588235	0	0	0	0	0	0	0
17	0.0436893	0.815534	0.0145631	0.00485437	0.00485437	0	0.00485437	0.0776699	0	0	0	0	0.00485437	0	0	0	0.0145631	0.00485437	0	0	0	0	0.00485437	0	0	0	0	0	0	0	0.00485437	0	0
44	0.691667	0.025	0.0541667	0.0166667	0.025	0.0416667	0.025	0.00416667	0.0291667	0.00416667	0.0166667	0.0166667	0.00833333	0	0.00416667	0.025	0.00833333	0	0.00416667	0	0	0	0	0	0	0	0	0	0	0	0	0	0
49	0.528986	0.0434783	0.0289855	0.0144928	0.0144928	0.152174	0.0362319	0.0144928	0.00724638	0.0144928	0.0434783	0.00724638	0.0362319	0	0	0.00724638	0	0.00724638	0.00724638	0.0144928	0.0144928	0	0	0.00724638	0	0	0	0	0	0	0	0	0
52	0.409091	0.0227273	0.0681818	0.0340909	0.0113636	0.0568182	0.0454545	0	0.0340909	0.0340909	0.102273	0.0113636	0	0.0340909	0.0113636	0	0.0681818	0	0.0227273	0	0	0	0.0113636	0	0.0113636	0	0	0	0	0	0	0.0113636	0
54	0.472222	0.0277778	0.0277778	0.0555556	0.0277778	0.0277778	0	0.111111	0.0555556	0	0.0555556	0	0	0	0	0	0.0555556	0.0277778	0.0277778	0	0	0	0.0277778	0	0	0	0	0	0	0	0	0	0
56	0.736111	0.125	0	0.0138889	0.0277778	0.0277778	0	0	0	0.0277778	0.0138889	0.0138889	0.0138889	0	0	0	0	0	0	0	0	0	0	0	0	0	0	0	0	0	0	0	0
58	0.397059	0.0147059	0.0441176	0.102941	0.0588235	0.0294118	0.0441176	0	0.0735294	0	0.0882353	0.0294118	0	0	0.0147059	0.0294118	0	0.0147059	0	0.0147059	0	0.0147059	0	0	0	0	0.0147059	0	0.0147059	0	0	0	0
59	0.490196	0.333333	0	0.0196078	0	0.0196078	0.0196078	0.0196078	0.0196078	0	0	0	0	0.0784314	0	0	0	0	0	0	0	0	0	0	0	0	0	0	0	0	0	0	0
65	0.625	0.0882353	0.0367647	0.0294118	0.0367647	0.0147059	0.0294118	0.0220588	0.0367647	0.00735294	0.00735294	0	0.0147059	0.00735294	0.0147059	0.0147059	0	0	0	0	0.00735294	0	0	0	0	0.00735294	0	0	0	0	0	0	0
68	0.848485	0.0151515	0.00505051	0.010101	0	0.0858586	0.010101	0	0.00505051	0.00505051	0	0	0.00505051	0.00505051	0.00505051	0	0	0	0	0	0	0	0	0	0	0	0	0	0	0	0	0	0
75	0.761194	0.0149254	0.0149254	0	0.0447761	0.0149254	0.0447761	0.0746269	0.0149254	0	0.0149254	0	0	0	0	0	0	0	0	0	0	0	0	0	0	0	0	0	0	0	0	0	0
77	0.650794	0.0498866	0.0226757	0.00453515	0.0249433	0.0929705	0.00680272	0.00453515	0.0226757	0.00226757	0.0204082	0.00226757	0	0.00226757	0.0272109	0.0249433	0.0113379	0.00226757	0.00453515	0.00453515	0.00226757	0.00226757	0	0.00226757	0.00680272	0	0	0.00226757	0	0.00226757	0	0	0

## Sheet: Jenné-Jeno
household unit	tools	crucibles	slag	furnace	whorls	weights
1	0.00181291	0	1.04714	0	0.000725163	0.000725163
2	0.00815217	0	2.19973	0.0203804	0.00271739	0
3	0.00173913	0	1.22435	0	0.00173913	0
4	0.000962464	0	0.662817	0	0.000320821	0
5	0.00129758	0	0.726644	0	0.000865052	0
6	0.00534759	0	4.09893	0	0.00534759	0
7	0.00287474	0	2.35729	0.000821355	0.000410678	0
8	0	0	3.08219	0	0	0
9	0	0	1.26292	0	0	0.00114811
10	0.00379816	0	2.18521	0.000180865	0	0.000542594
11	0.00290192	0	0.849681	0	0	0
12	0.013363	0	1.30735	0.00222717	0	0
13	0	0	2.47368	0	0	0
14	0.00146413	0	1.01391	0	0.00146413	0
15	0	0	0.518135	0	0	0
16	0.00665188	0	0.0997783	0	0	0.00221729
17	0.0102506	0	0.457859	0	0	0.0022779
19	0.00345722	0	0.54019	0	0	0
20	0.00273224	0	0.620902	0.00546448	0	0.00136612
26	0	0	4.7973	0	0	0
27	0	0	1.38547	0	0	0
29	0.00283643	0.000630318	0.711945	0.0015758	0.000315159	0.00220611
31	0.00190253	0.000292697	0.358993	0	0	0.000439046
32	0.00748239	0.000550176	0.791373	0.000330106	0	0.000440141
34	0.000962464	0	0.66025	0	0	0
35	0	0	0.884956	0	0	0
36	0.000900901	0	0.72973	0	0	0.000900901
37	0	0	0.220833	0	0	0
38	0	0	0.688645	0	0	0
39	0	0	0.889408	0	0	0
40	0.0016835	0	0.364478	0	0.00126263	0.000841751

## Sheet: Jenné-Jeno Household Nos.
this paper	McIntosh, ed., 1995 excavation units
household unit	excavation unit	feature	house	phase	level(s)
1	LX-N	1	1	4S	1-5, 7
2	LX-S	2	2	4S	5, 9-11, 22-23, 25-26, 40, 45, 60, 62
3	LX-S	3	3	4S	1-4, 6
4	LX-S	7	4	4S	7-8, 12-18, 41-42, 44, 56-57, 52, 61, 74
5	LX-N	9	5	4S	10, 11
6	LX-S	10	6	4S	19, 20
7	LX-S	11	7	4S	21, 24, 28-29, 32, 34-35, LX-N 12-13, 41
8	CTR	12, 13	8, 9	4	2, 3
9	CTR			4	4, 5, 8
10	LX-N	20	10	4	14-22, LX-S 31, 33, 43
11	LX-N	37	11	4I	24-30, 32-33
12	LX-N	46	12	3I	39-40, 43
13	ALS	50	13	4	1
14	LX-N	8	14	4S	8-9
15	ALS			4	2, 3
16	ALS			3S	4, 5
17	ALS			3I	6-10
19	CTR			3S	6-7, 9-15
20	CTR			3I	16-22, 24-25, 27, 29, 31, 33, 35
26	HK			4	1, 2
27	HK			3	3-7
29	LX-N			3S	31, 34-38
31	LX-S			4	31, 33, 36-39, 46-49, 50-51, 54-55
32	LX-S			3-4	53, 58-59, 63-73, 75-77, 79-80
34	NWS			4	1-6
35	NWS			3	7-8
36	WFL			4	1-6
37	WFL			3S	7-9
38	WFL			3I	10-17
39	LX-N			4S	12-13, 41
40	LX-N			3I	42, 44-45
