# Supplementary material for: Local economies and household spacing in early chiefdom communities
Source: PLoS One. 2021 May 27;16(5):e0252532. doi: 10.1371/journal.pone.0252532 (PMC8158874; doi:10.1371/journal.pone.0252532)
Supplement: S2 Table — The results of the multidimensional scaling analyses that were, in turn, the input for the k-means analyses are provided in a single spreadsheet file with six worksheets, one for each site, with the coordinates in two dimensions for the points in the scaling configuration. A final column contains the cluster number for each case in the k-means analysis (the central cluster is always No. 1). (XLS) [file pone.0252532.s002.xls]

## Sheet: Fábrica San José
household unit	dim1	dim2	cluster
LG01	-0.35384	1.30522	2
LG02	0.456944	0.0308075	1
LG03	0.279919	0.102424	1
LG04	1.27031	-0.632019	4
LG05	0.282165	0.0391177	1
LG06	-0.810293	0.232787	6
LG07	-1.96363	-0.672324	3
LG08	0.414922	0.140663	1
LG09	0.020456	-0.630746	5
LG11	0.403045	0.0840698	1

## Sheet: B97
stratigraphic test	dim1	dim2	cluster
T46	0.441829	-0.428408	2
T47	-2.76434	0.340567	4
T49	-0.487102	1.12719	6
T51	0.13288	0.0306378	1
T53	0.114019	0.0911013	1
T54	-0.190742	-0.313785	1
T55	1.45845	-0.656814	2
T56/61	0.0967516	-0.0237028	1
T57	-0.167808	-0.0478621	1
T58	-0.0651575	0.00416497	1
T59	-0.311979	0.0607926	1
T60	-0.00589563	-1.10021	5
T62	-0.755657	-1.22766	5
T63	0.571273	0.374312	2
T64	-0.129093	-0.226948	1
T65	0.00140516	-0.0189841	1
T66	0.0702398	-0.0499646	1
T68	0.695094	-0.390428	2
T69	-0.064918	0.166057	1
T70	0.991536	0.0459857	2
T71	1.06287	1.76003	3
T72	-0.793035	0.312719	6
T73	0.0993678	0.171212	1

## Sheet: Mesitas
household unit	dim1	dim2	cluster
H01	-0.192198	-0.0613715	2
H02	0.466452	0.655679	4
H03	-0.685272	0.215985	2
H04	0.211866	-0.0318533	1
H05	0.24758	-1.14215	3
H06	0.603467	-0.353365	1
H07	0.197306	-0.445851	1
H08	-0.114497	-0.423808	1
H09	0.452119	-0.201839	1
H10	0.218002	0.705261	4
H11	0.150866	0.39888	4
H12	-0.0348178	0.0574119	1
H13	-1.00287	0.0531794	2
H14	0.408723	-0.0724929	1
H15	1.24111	-1.15373	3
H16	0.46258	0.258809	4
H17	0.45829	0.149384	1
H19	0.154537	-0.101926	1
H20	-0.367783	-0.475339	2
H21	0.947308	-0.972247	3
H22	-0.350039	-0.256469	2
H23	0.243019	-0.439099	1
H24	0.353471	0.67431	4
H25	-0.162954	0.181531	2
H26	1.08157	0.891291	4
H27	0.409255	-0.401416	1
H28	0.88173	0.35917	4
H29	0.157019	0.199011	1
H30	0.151923	0.3729	4
H31	-0.15078	1.01107	7
H32	0.4695	0.0607111	1
H33	0.180082	0.172487	1
H34	-0.156989	0.373952	2
H35	0.204151	0.0888582	1
H36	0.129718	-0.0483174	1
H37	0.232767	0.592959	4
H38	0.304336	0.098146	1
H39	0.571889	0.442876	4
H40	0.55733	0.124479	1
H41	0.253141	0.0326457	1
H42	-0.115139	0.18453	2
H43	-0.120128	0.944968	7
H44	-0.492803	0.0729669	2
H45	-0.341193	0.50107	7
H46	0.152613	0.0665738	1
H47	0.260725	-0.0588251	1
H48	0.0218947	0.0748215	1
H49	0.226193	0.0215606	1
H50	-0.420284	-0.0543936	2
H51	-0.133234	0.377237	2
H52	-0.15392	0.691553	7
H53	0.0383482	0.13701	1
H54	-1.00968	0.727545	7
H55	-0.00453666	-0.0573522	1
H56	0.447997	-0.0931243	1
H57	-1.07054	-0.537464	5
H58	0.190513	-0.194456	1
H59	-0.443349	0.100893	2
H60	-0.575127	1.76372	7
H61	-0.516768	-0.362161	2
H62	0.246964	0.0555734	1
H63	-0.24008	0.26387	2
H64	0.181843	-0.0668108	1
H65	0.172211	-0.0794699	1
H66	0.160597	0.183443	1
H67	0.0959916	0.0537932	1
H68	1.5154	-1.72862	3
H69	-0.719358	-0.792441	5
H70	-0.77561	-2.0205	5
H71	-1.02706	0.0111608	2
H72	0.129216	-0.1657	1
H73	0.309339	-0.130883	1
H74	-1.3907	-0.840849	5
H75	-0.924584	-0.121732	2
H76	-2.85867	-0.517225	6

## Sheet: Upper Daling
household unit	dim1	dim2	cluster
001	0.0705832	-1.9241	6
002	0.496454	0.0707147	1
003	0.463567	0.311295	1
004	0.176986	-0.0670207	1
005	1.73429	-0.640789	4
006	-0.127074	0.010391	1
007	0.125841	-0.447864	2
008	-0.353207	-0.0980934	1
009	-0.418086	0.563583	5
010	-0.426581	0.148197	1
011	-1.10862	0.990363	5
012	-0.129733	-0.66115	2
013	-0.47225	-0.484424	2
014	-0.392513	-0.0840584	1
015	-0.112092	0.531023	5
016	0.0874658	0.117467	1
017	-0.316659	0.172263	1
018	-3.41155	-0.613222	3
019	-0.061842	0.323273	1
020	0.440374	-0.0150453	1
021	-0.620737	-0.105429	1
022	-0.0861865	0.0207266	1
023	0.353942	-0.718052	2
101	-0.146479	0.482791	5
102	0.174948	0.398471	1
103	0.419047	-0.0266279	1
104	0.28502	0.228305	1
105	0.269636	0.335064	1
106	-0.0224287	0.0578997	1
107	0.808698	-0.953627	6
108	0.429255	1.25596	5
109	0.274387	0.125134	1
110	0.0173387	-0.00133761	1
111	0.209565	0.0873172	1
112	0.19492	0.185583	1
113	-0.195037	1.19988	5
114	0.1044	0.275816	1
115	0.169221	0.253445	1
116	-0.090396	0.945956	5
117	0.563297	0.115721	1
201	-0.0251106	-0.788573	2
202	1.39659	0.649017	4
203	-0.170876	-0.0880548	1
204	-0.798108	0.126292	5
205	0.401909	-0.773565	2
206	-0.177554	-0.686575	2
207	0.123315	-0.134513	1
208	-0.384415	-0.0722115	1
209	-0.106599	-0.253498	2
210	0.36309	-0.344123	2

## Sheet: Çatalhöyük
household unit	dim1	dim2	cluster
1	0.00245729	-0.173395	1
2	-0.00719905	-0.00142297	1
3	0.10799	0.313522	1
17	0.920018	-0.960825	4
44	-0.0737033	0.0433973	1
49	-0.144695	1.30578	2
52	1.56976	0.358257	5
54	0.157073	-1.28841	7
56	0.138763	0.0872116	1
58	-2.1875	-0.675276	3
59	0.284525	-0.0543643	1
65	0.0719137	0.1602	1
68	0.0929823	0.0850154	1
75	0.0884384	0.00578482	1
77	-1.02082	0.794523	6

## Sheet: Jenné-Jeno
household unit	dim1	dim2	cluster
1	0.0883776	0.0601492	1
2	-2.12671	-2.05788	2
3	-0.257617	0.176783	1
4	0.131639	0.384172	1
5	-0.00146158	0.277036	1
6	-2.42747	-0.0843049	4
7	-0.318521	0.234488	1
8	-0.389211	0.618431	1
9	0.343812	0.111996	1
10	-0.146168	0.0289861	1
11	0.110389	0.307002	1
12	-0.434228	-0.978962	5
13	-0.196011	0.57439	1
14	-0.178439	0.207925	1
15	0.174565	0.443724	1
16	0.917599	-0.519143	3
17	0.497281	-1.10946	5
19	0.195033	0.28907	1
20	0.304628	-0.391765	5
26	-0.997557	0.861875	4
27	0.0556175	0.471407	1
29	1.62291	-1.40707	3
31	0.692636	0.139961	1
32	1.0529	-0.927805	3
34	0.15122	0.39535	1
35	0.124889	0.436644	1
36	0.315945	0.154978	1
37	0.246443	0.450436	1
38	0.151934	0.435188	1
39	0.124566	0.436524	1
40	0.171009	-0.0201225	1
